# Supplementary material for: Basal-Type Breast Cancer Stem Cells Over-Express Chromosomal Passenger Complex Proteins
Source: Cells. 2020 Mar 13;9(3):709. doi: 10.3390/cells9030709 (PMC7140627; doi:10.3390/cells9030709)
Supplement: Supplementary file 1 [file cells-09-00709-s001.zip]

Archive with 12 entries (10 files):
- supple-proofreading/
- supple-proofreading/Figure S1.pdf
- supple-proofreading/Figure S2.pdf
- supple-proofreading/Figure S3.pdf
- supple-proofreading/Supplementary Data.xlsx
- supple-proofreading/Table S1.pdf
- supple-proofreading/__MACOSX/
- supple-proofreading/__MACOSX/._Figure S1.pdf
- supple-proofreading/__MACOSX/._Figure S2.pdf
- supple-proofreading/__MACOSX/._Figure S3.pdf
- supple-proofreading/__MACOSX/._Supplementary Data.xlsx
- supple-proofreading/__MACOSX/._Table S1.doc
