# Supplementary material for: Basal-Type Breast Cancer Stem Cells Over-Express Chromosomal Passenger Complex Proteins
Source: Cells. 2020 Mar 13;9(3):709. doi: 10.3390/cells9030709 (PMC7140627; doi:10.3390/cells9030709)
Supplement: Supplementary file 1 [file cells-09-00709-s001.zip › supple-proofreading/Supplementary Data.xlsx]

## Sheet: GeneMat.de.txt
Basal-type Breast Cancer Stem Cells over-express chromosomal passenger complex proteins.
Angela Schwarz-Cruz y Celis, et. al.
MDA-MB-468 mRNA Differential Expression with a FDR<0.05. TPM (Transcript per Million)
	Fold Change	Mean Stem Expression (TPM)	Mean Non_Stem Expression (TPM
GFI1	9.6173	27.6707	2.86822
RP11-54H7.4	9.28053	230.129	24.788
MFI2	8.41055	38.9048	4.6169
LAMB3	7.30718	402.909	55.1302
SRP	6.57351	187.279	28.4814
KRT14	6.28294	216.883	34.511
KRT16	5.97473	516.38	86.419
GJB3	5.43616	198.743	36.5513
KLF2	5.39779	35.3183	6.53497
KRT6A	5.28711	125.694	23.7656
PLAU	4.81618	168.384	34.9542
KRT16P6	4.79457	76.818	16.014
COL13A1	4.66777	52.7989	11.3035
KCNIP3	4.24406	49.5388	11.6649
KRT6B	3.95391	1224.1	309.584
HR	3.55636	772.774	217.286
AC006262.5	3.05634	181.578	59.4035
KRT5	2.95646	7099.73	2401.42
CAV1	2.90444	927.491	319.329
SLC25A5-AS1	2.76655	98.3492	35.5431
RP4-734G22.3	2.73356	50.1822	18.3515
GSTP1	2.71994	212.55	78.1389
SLX1A-SULT1A3	2.62965	84.8425	32.2575
LIF	2.59654	1072.88	413.189
TRIM29	2.55762	1324.92	518.024
PINK1	2.52788	636.231	251.679
PINK1-AS	2.50102	387.252	154.832
AHNAK2	2.5006	300.182	120.038
CRISPLD2	2.48619	382.15	153.703
CNNM1	2.28264	156.635	68.6147
ANKS6	2.26362	193.226	85.3562
DANCR	2.21739	165.897	74.8109
PCDHGC3	2.19478	266.061	121.219
DCAF15	2.13604	181.564	84.9949
ZNF142	2.11643	160.638	75.895
STRA13	2.10907	252.23	119.588
FAM102A	2.10452	599.164	284.698
TNFSF9	2.10283	106.269	50.531
NACC2	2.09341	114.543	54.7108
STAC	2.06341	321.277	155.697
REEP4	2.05081	168.199	82.0105
LLGL2	2.00225	432.162	215.833
SLC1A4	1.99928	347.947	174.031
S100A4	1.99681	1827.61	915.261
RP5-1039K5.12	1.996	161.352	80.8329
HCFC1	1.96334	935.066	476.259
C2CD2L	1.95216	280.331	143.595
KCNK5	1.94915	463.381	237.73
COTL1	1.93793	1120.52	578.2
BIRC5	1.93196	646.244	334.496
KMT2D	1.90268	478.116	251.281
MFSD12	1.89756	215.939	113.793
SEPT9	1.87727	1688.89	899.646
ZDHHC18	1.87516	119.347	63.6413
RAB17	1.86558	228.959	122.724
FAM58A	1.85975	177.333	95.3482
AURKB	1.83515	161.111	87.7873
KCNC4	1.80535	422.598	234.076
UNC13D	1.80109	198.701	110.318
BMP1	1.78014	163.483	91.8331
NOP2	1.73766	234.847	135.147
PVRL1	1.72727	512.36	296.626
CCDC86	1.72536	287.89	166.854
LINC00511	1.71846	181.091	105.376
LMNA	1.70931	2663.24	1558.07
ABALON	1.70832	163.54	95.7273
ZC3H18	1.6964	429.688	253.289
INCENP	1.6905	448.129	265.083
GET4	1.68283	327.981	194.894
PMEPA1	1.67574	264.519	157.847
USP36	1.66621	409.782	245.933
CPSF1	1.65284	293.308	177.452
CCNF	1.65215	212.493	128.612
GIGYF1	1.63527	185.965	113.717
CHPF	1.62447	258.432	159.083
MAN2A2	1.61861	320.561	198.043
SLC20A1	1.61778	686.936	424.611
RUNX1	1.61303	676.629	419.472
LDHB	1.60885	652.549	405.595
PTBP1	1.58218	1557.17	984.189
RCC1	1.58139	426.895	269.945
SOGA1	1.56811	582.24	371.298
UBE2C	1.52995	375.806	245.63
SZRD1	1.52956	568.133	371.432
TESK1	1.52755	302.239	197.856
NFIX	1.51546	905.122	597.255
TGFBR1	1.51288	623.131	411.88
MALL	1.50137	440.568	293.44
PXDN	1.49386	1337.01	895
HJURP	1.49059	476.899	319.936
ARHGEF2	1.47035	724.871	492.991
NXF1	1.4658	372.361	254.03
PEA15	1.4551	957.233	657.846
POLG	1.45323	304.013	209.195
PTTG1IP	1.42183	1365.12	960.117
ODF2	1.41462	415.469	293.694
TIMM50	1.40385	411.881	293.391
CDC25B	1.40276	892.578	636.3
ERP29	1.37233	705.089	513.786
AHNAK	1.33833	8838.81	6604.37
KIF2C	1.33413	980.753	735.123
LAMP1	1.31781	1902.45	1443.64
TPD52L2	1.31459	633.621	481.99
UCK2	1.30686	698.297	534.328
EEF1B2	1.29652	1221.68	942.275
RPL36A	1.27878	1834.06	1434.22
ARPC2	1.27287	1430.34	1123.71
SRRM2	1.24898	2533.06	2028.1
H2AFZ	1.19512	2429.1	2032.51
ANXA2	1.16597	5822.28	4993.5
HSPA8	1.1518	13989.4	12145.7
MT-ND6	0.839311	7161.82	8532.98
CYP51A1	0.796735	1005.51	1262.04
RNF144B	0.776044	1297.72	1672.23
WWC3	0.765079	383.754	501.591
PHLDA1	0.75797	755.012	996.101
TPM1	0.755838	2207.44	2920.52
PCGF5	0.755316	347.832	460.516
ABLIM1	0.749241	1087.12	1450.97
ASAH1	0.748907	563.129	751.939
USP53	0.746125	431.363	578.14
ATXN10	0.729626	646.773	886.448
TTC3	0.727621	2146.27	2949.71
DARS	0.725361	724.281	998.514
GSR	0.711329	450.43	633.227
SUB1	0.701207	865.455	1234.24
MTCO1P12	0.700398	210.585	300.67
IDI1	0.69903	1240.09	1774.02
TMEM57	0.696371	250.826	360.194
PDE7A	0.696297	397.988	571.583
KMT2E	0.696283	476.797	684.779
RBM47	0.695641	475.653	683.766
RCOR3	0.69275	232.504	335.629
STARD4	0.691205	386.913	559.771
IWS1	0.690748	468.265	677.914
SWAP70	0.685354	524.822	765.772
CHD6	0.682582	447.529	655.645
CTSS	0.681329	152.879	224.388
TMTC3	0.677836	227.114	335.063
ZBTB41	0.674251	348.76	517.261
IDH1	0.674166	1354.23	2008.75
SC5D	0.670761	1444.72	2153.86
ZMYM2	0.662293	577.737	872.333
BCAP29	0.660056	329.685	499.485
RALGAPA2	0.659968	365.33	553.562
NUDT16	0.654671	247.796	378.51
ZNF518B	0.654291	204.731	312.91
PLOD2	0.64987	1068.76	1644.58
MIER3	0.644785	184.436	286.048
HNMT	0.642223	272.508	424.326
NFKBIZ	0.642219	560.288	872.432
MIA3	0.640799	466.194	727.525
PKP2	0.637914	306.881	481.076
PRKAA2	0.634481	391.798	617.515
LIPA	0.629075	526.673	837.224
UBA6	0.628776	435.317	692.331
LPCAT2	0.626273	616.964	985.141
CHMP2B	0.622373	211.165	339.296
PLRG1	0.621481	577.447	929.154
HPS3	0.620266	762.263	1228.94
RLF	0.618024	715.39	1157.55
NFYB	0.610794	356.42	583.543
MAP3K1	0.610759	390.341	639.114
BBX	0.610652	727.366	1191.14
ACADM	0.602709	407.274	675.745
MBTPS2	0.601721	215.108	357.495
CCNL1	0.59703	1876.77	3143.52
SKAP2	0.595278	446.01	749.253
STS	0.592258	722.275	1219.53
METTL15	0.584994	210.711	360.2
ZMYM4	0.581296	1079.93	1857.8
ENPP5	0.581075	78.3679	134.874
VPS13D	0.580791	401.847	691.903
DAAM1	0.579385	365.454	630.769
N4BP1	0.57936	421.389	727.343
SNX14	0.579069	513.968	887.583
LTBP1	0.578278	249.058	430.696
PPP1R21	0.576301	185.296	321.533
HFE	0.575534	99.8508	173.5
KCTD3	0.574974	804.159	1398.61
GYG2	0.574414	131.368	228.706
TAF1B	0.574373	144.087	250.866
ZNF354A	0.571357	187.188	327.628
BRE	0.571296	163.327	285.896
ZCCHC2	0.570748	146.833	257.272
ZNF704	0.569662	269.149	472.479
FAM184A	0.568329	105.681	185.959
SCAPER	0.565912	88.374	156.17
TOP2B	0.565849	913.157	1613.79
PHF11	0.564992	139.414	246.762
MYO6	0.563006	1241.26	2204.71
SORL1	0.562709	708.504	1259.1
TDRD7	0.562531	242.193	430.55
PEX11A	0.56012	99.7797	178.148
FBXO32	0.559504	167.571	299.507
TRIM2	0.558585	235.861	422.256
WSB1	0.55766	294.277	527.708
HLTF	0.557071	609.908	1094.86
TAOK3	0.550894	381.295	692.147
ITPR1	0.548018	133.825	244.207
PHF10	0.545005	304.003	557.808
FAM135A	0.539283	207.362	384.522
ZNF608	0.539122	340.446	631.491
AGA	0.538477	116.617	216.577
TTC37	0.538164	610.217	1133.9
DTX3L	0.533841	543.148	1017.44
TANK	0.531506	510.996	961.419
ERMARD	0.529209	63.2891	119.601
GRHL1	0.527228	536.667	1017.91
IBTK	0.526413	652.003	1238.58
SIM1	0.51949	243.998	469.696
TRIM69	0.518805	69.6933	134.343
RAI14	0.518151	465.266	897.944
MLLT4	0.514598	1014.34	1971.14
RNF141	0.512969	133.681	260.613
NAALADL2	0.51269	55.8703	108.984
FAM120B	0.511752	110.285	215.515
EIF2AK2	0.509071	1296.79	2547.38
STK38L	0.508103	121.303	238.746
TRIM34	0.503529	52.4123	104.1
PARP14	0.50213	754.959	1503.52
MOSPD2	0.497266	126.377	254.154
GPCPD1	0.497096	298.068	599.628
TRAM1	0.49466	1069.88	2162.87
LRRC8C	0.492069	116.601	236.972
SLFN5	0.489761	267.652	546.506
CYP2J2	0.484901	45.9524	94.7772
KITLG	0.479801	1015.92	2117.4
HERC6	0.479518	71.1656	148.422
CEP128	0.475797	109.956	231.11
FMO6P	0.474362	43.4934	91.6992
PRMT9	0.473305	43.7362	92.4171
GCFC2	0.472439	119.045	251.991
CFB	0.472062	364.49	772.134
RHOBTB3	0.472024	171.859	364.101
PNPT1	0.470516	402.676	855.829
NFIA	0.468754	298.108	635.969
LRBA	0.463798	540.388	1165.15
STEAP4	0.462517	1779.29	3846.99
DYNC2LI1	0.461495	91.0897	197.391
ARMT1	0.454976	178.075	391.406
ZNHIT6	0.452211	563.824	1246.83
SLC15A1	0.450653	39.8636	88.4697
FAM69A	0.442981	143.074	322.991
ZNF391	0.439003	96.7639	220.43
SLC2A10	0.435702	60.6893	139.304
TFPI	0.429765	324.285	754.576
TRIM6	0.428136	42.6783	99.6974
STAT1	0.420043	1333.24	3174.07
CARD16	0.41979	21.9991	52.4189
RP11-568K15.1	0.4184	42.2494	100.992
DENND4A	0.41745	166.514	398.899
TMEM135	0.411194	174.505	424.402
CD24	0.405047	7597.17	18756.3
DDX58	0.392502	208.195	530.447
IFIH1	0.391818	288.107	735.323
GRAMD1C	0.38385	60.96	158.828
IFIT5	0.376835	82.3425	218.527
PDE8B	0.366038	73.3942	200.527
CASP14	0.365488	11346.2	31043.9
CES1	0.359833	18.6419	51.8248
DDX60L	0.359518	137.384	382.151
GBP1	0.355284	175.569	494.184
TLR3	0.348859	26.5557	76.1402
PIK3R1	0.34798	576.77	1657.5
FAM47E-STBD1	0.341661	29.5959	86.6429
S100A8	0.338432	1540.86	4552.97
FAS	0.336076	23.4548	69.8101
PARP9	0.335282	332.37	991.336
ATP11C	0.333429	63.1483	189.411
ACSL5	0.332021	19.0101	57.2757
TRIL	0.330407	43.5088	131.703
LACTB2	0.325073	69.0639	212.478
SAMHD1	0.319385	253.449	793.573
BCL11A	0.314458	29.4724	93.7463
AKAP6	0.299226	134.111	448.217
CASP1	0.297537	115.001	386.534
NT5E	0.289127	316.217	1093.72
EFEMP1	0.288355	149.693	519.151
CMPK2	0.268767	91.235	339.484
PCDH7	0.263369	34.3595	130.49
IFI44	0.248998	251.607	1010.51
MME	0.241099	398.783	1654.05
MUC15	0.239142	200.504	838.463
DDX60	0.215106	114.688	533.209
CFI	0.205845	38.5058	187.101
ADAM28	0.196562	6.9749	35.5253
ELOVL6	0.187921	6.2604	33.3572
ETV1	0.178	22.1542	124.508
IFI44L	0.135112	193.638	1433.22
LBP	0.0932752	16.981	182.15
XAF1	0.0794254	27.915	351.578
RP11-609D21.3	0.0770347	23.5986	306.458
C4B	0.0707509	8.32575	117.808
PTGS1	0.06924	4.90253	70.9393
RP11-464F9.1	0.00226057	0.0290131	17.2481
PIK3R3	7.92298e-05	0	126.205
